# Supplementary material for: Bacteriophages avoid autoimmunity from cognate immune systems as an intrinsic part of their life cycles
Source: Nat Microbiol. 2024 Apr 2;9(5):1312–24. doi: 10.1038/s41564-024-01661-6 (PMC11087260; doi:10.1038/s41564-024-01661-6)
Supplement: Supplementary file 3 — Tables containing orf3 escaper mutants, phages used, strains used, plasmids used, oligonucleotides used, and cloning approaches [file 41564_2024_1661_MOESM3_ESM.xlsx]

## Sheet: Table a - Escaper mutants
Strain	Original phage genotype	Gene mutated	Mutation
NQ3129	Δith-1	orf3	F32L (TTT/TTG)
NQ3131	Δith-1	orf3	A132P (GCG/CCG
NQ3133	Δith-1	orf3	Insertion of T at position 2527. Reading frame disrupted at E19*
NQ3141	Δith-1	orf3	F31I (TTT/ATT)
NQ3143	Δith-1	orf3	F32L (TTT/TTG)

## Sheet: Table b - Phages
Phage name	Accession number / Reference	Morphological phage family	80α ORF61 homologue (% identity)	Φ11 ORF54 homologue (% identity)	Has Tha	Has Ith
80α	NC_009526	Siphoviridae (temperate)	100	96	Tha-1	Ith-1
ΦNM2	DQ530360.1	Siphoviridae (temperate)	97.2	94.9	Tha-2	Ith-2
Φ11	NC_004615.1	Siphoviridae (temperate)	97.5	100	Tha-1	Ith-1
ΦNM1	DQ530359.1	Siphoviridae (temperate)	98.3	95.1	Tha-2	Ith-2
ΦRosita	PP197657	Siphoviridae (temperate)	90.3	99.3	Tha-2	Ith-2
ΦSLT	NC_002661.2	Siphoviridae (temperate)	No	No	No	No
Sushi	ON571632	Siphoviridae (temperate)	88.8	89.6	Tha-2	Ith-2
Φ12	NC_004616.1	Siphoviridae (temperate)	No	No	No	No
Φ53	NC_007049.1	Siphoviridae (temperate)	100	96.1	Tha-2	Ith-2
Φ55	NC_007060.1	Siphoviridae (temperate)	89.5	84.4	No	No
Φ85	NC_007050.1	Siphoviridae (temperate)	96.4	85.7	No	No
Φ96	NC_007057.1	Siphoviridae (temperate)	90.3	98.8	No	No
Φ2339	PP098621	Siphoviridae (temperate)	90.4	99.2	No	No
Φ6199	PP098622	Siphoviridae (temperate)	89.6	95.4	Tha-2	Ith-2
Φ7094	PP098623	Siphoviridae (temperate)	98	99.3	No	No
Φ7206	PP098624	Siphoviridae (temperate)	89.5	99.5	No	Ith-2
Φ8490	PP098625	Siphoviridae (temperate)	88.8	95.6	Tha-2	Ith-2
ΦK	NC_005880.2	Myoviridae (lytic)	No	No	No	No
ΦRpcSa1	n/a	Myoviridae (lytic)	No	No	No	No
ΦRpcSa2	n/a	Myoviridae (lytic)	No	No	No	No
ΦSA2	n/a	Myoviridae (lytic)	No	No	No	No
Stab21	LR215719	Myoviridae (lytic)	No	No	No	No
Φ69	NC_007048.1	Siphoviridae (temperate)			Tha-1	Ith-1
80α-vir	Reference 1	Siphoviridae (virulent)	100	96	Tha-1	Ith-1

## Sheet: Table c - Strains
Strain name	Parental strain	Prophage	Plasmid	Reference
JP644	RN4220			Lab strain
JP1361	RN450	Φ11		2
JP2371	RN4220		pCN41	Lab strain
JP4001	RN450	Φ11 Δint		This work
JP4002	RN450	Φ11 Δith-1		This work
JP2799	RN450	80α		3
JP6001	RN450	80α Δint		This work
JP6002	RN450	80α Δith-1		This work
JP6003	RN450	80α Δorf3		This work
JP8488	RN4220	80α		4
JP15284	RN450	80α	pJP2138	This work
JP15286	RN450	80α Δith-1	pJP2138	This work
JP16029	RN4220		pJP2147	This work
JP16112	RN4220		pJP2150	This work
JP16802	RN450	80α ith-1 M1*		This work
JP17653	RN450	80α ith-1 M1*, orf61 F13C		This work
sJR75	RN4220	80α Δ(Pith-1+ith-1)		This work
sJR82	RN4220	80α Δ(Pith-1+ith-1), (Pith-1+ith-1) at end		This work
sJR83	RN4220	80α Δ(Pith-1+ith-1), ith-1 in packaging		This work
sJR128	RN4220	80α Δ(Pith-1+ith-1), ith-1 is reversed		This work
sJR129	RN4220	ΦNM2		This work
sJR227	RN4220	80α Δ(ith-1+tha-1)		This work
sJR262	RN4220		pJR77	This work
sJR282	RN4220		pJR87	This work
sJR283	RN4220		pJR88	This work
sJR287	RN4220	80α Δith-1		This work
sJR289	RN4220		pJR89	This work
sJR300	RN450		pJP2138	This work
sJR301	RN4220	80α Δtha-1		This work
sJR302	RN4220		pJR90+pJR77	This work
sJR303	RN4220		pJR90+pJR89	This work
sJR304	RN4220		pJR91+pJR77	This work
sJR305	RN4220		pJR91+pJR89	This work
sJR349	RN4220	80α ith-1M1*		This work
sJR352	RN4220		pJR77+pJP1851	This work
sJR353	RN4220		pJR77+ pJP2149	This work
sJR354	RN4220		pJR77+pCN51	This work
sJR355	RN4220		pJR87+pJP1851	This work
sJR356	RN4220		pJR87+ pJP2149	This work
sJR357	RN4220		pJR87+pCN51	This work
sJR359	RN4220		pJR99	This work
sJR360	RN4220		pJR100	This work
sJR361	RN4220		pJR77+pJR99	This work
sJR362	RN4220		pJR77+pJR100	This work
sJR368	RN4220 Δrnc	80α Δ(Pith-1+ith-1)		This work
sJR369	RN4220 Δrnc	80α Δith-1		This work
sJR370	RN4220 Δrnc	80α ith-1M1*		This work
sJR371	RN4220		pJR104	This work
sJR372	RN4220		pJR105	This work
sJR373	RN4220		pJR106	This work
sJR374	RN4220		pJR107	This work
sJR375	RN4220		pJR77+pJR106	This work
sJR376	RN4220		pJR89+pJR106	This work
sJR377	RN4220		pJR77+pJR107	This work
sJR378	RN4220		pJR89+pJR107	This work
NQ434	RN4220		pCN51	4
NQ3129	RN4220	80α Δith-1 evolved, ORF3 F32L (TTT/TTG)		This work
NQ3131	RN4220	80α Δith-1 evolved, ORF3 A132P (GCG/CCG)		This work
NQ3133	RN4220	80α Δith-1 evolved, ORF3 insertion of T in 2244. Disruption of the reading frame E19*		This work
NQ3141	RN4220	80α Δith-1 evolved, ORF3 F31I (TTT/ATT)		This work
NQ3143	RN4220	80α Δith-1 evolved, ORF3 F32L (TTT/TTG)		This work
NQ3245	RN4220	80α Δith-1 evolved, ORF3 F32L (TTT/TTG), ORF61 F13C		This work
NQ3246	RN4220	Φ11 Δith-1 evolved, ORF3 M1I (ATG/ATA), ORF54 ΔT246-G396		This work

## Sheet: Table d - Plasmids
Plasmid name	Plasmid contents	Parental plasmid	Reference
pCN41	β-lactamase gene without a promoter in front		5
pCN51	Cadmium-inducible promoter		5
pGG-BsaI-R	Type III-A CRISPR-Cas system with promoter on pC194	pC194	6
pJP2138	partial int- Pith-1-partial ith-1-blaZ	pCN41	This study
pJP2147	80α Tha-1	pCN51	This study
pJP2150	ΦNM2 Tha-2	pCN51	This study
pJP457	pMAD for editing Φ11 Δint	pMAD	This study
pJP3003	pMAD for editing Φ11 Δith-1	pMAD	This study
pJP450	pMAD for editing 80α Δint	pMAD	This study
pJP920	pMAD for editing 80α Δith-1	pMAD	This study
pJP1452	pMAD for editing 80α Δtha-1	pMAD	This study
pJP1851	80α Pith-1 and ith-1	pCN51	This study
pJP2130	pMAD for editing 80α ith-1 M1*	pMAD	This study
pJP2133	pMAD for editing 80α ORF61 F13C	pMAD	This study
pJP2149	ΦNM2 Pith-2 and ith-2	pCN51	This study
pJR16	pMAD for editing 80α Δ(Pith-1+ith-1)	pMAD	This study
pJR17	pMAD for editing 80α Δ(Pith-1+ith-1), ith-1 at end	pMAD	This study
pJR18	pMAD for editing 80α Δ(Pith-1+ith-1), ith-1 in packaging	pMAD	This study
pJR31	pMAD for editing 80α Δ(Pith-1+ith-1), ith-1 is reversed	pMAD	This study
pJR68	pMAD for editing 80α Δ(ith-1+tha-1)	pMAD	This study
pJR77	80α Tha-1	pGG-BsaI-R	This study
pJR87	ΦNM2 Tha-2	pGG-BsaI-R	This study
pJR88	Empty plasmid control for pC194-based plasmids, with constitutive promoter (pEmtpy)	pGG-BsaI-R	This study
pJR89	80α Tha-1 with H270A mutation	pJR77	This study
pJR90	80α ORF61 under aTc-inducible promoter	pE194 (pJTR162)	This study
pJR91	80α ORF61 F13C under aTc-inducible promoter	pE194 (pJTR162)	This study
pJR99	80α Pith-1 and ith-1 M1*	pCN51	This study
pJR100	80α Pith-1 and ith-1 (ith-1 recoded, with 90/201 positions changed)	pCN51	This study
pJR104	80α Tha-1 with an N-terminal 3xFLAG tag	pGG-BsaI-R	This study
pJR105	80α Tha-1 H270A with an N-terminal 3xFLAG tag	pGG-BsaI-R	This study
pJR106	80α ORF61 D2* under aTc-inducible promoter	pE194 (pJTR162)	This study
pJR107	80α ORF61 H50* under aTc-inducible promoter	pE194 (pJTR162)	This study
pJTR162	pE194 with a tight, tunable aTc-inducible promoter	pE194	7

## Sheet: Table e - Oligonucleotides
Oligo name	Sequence	Purpose
att-80alpha-6m	caatggcgaagaagtagcagc	Non-quantitative PCR for excised 80α (PCRexc), F
att-80alpha-7c	gttgtttatgaaagtgttgag	Non-quantitative PCR for 80α circularisation (PCRint), R
Cd-XI-2cX	gctctagagagttgatttttatgtggagtcc	Non-quantitative PCR for 80α circularisation (PCRcirc), F, and for 80α integration (PCRint), F
Flanq-phi11-10cB	cgcggatccgcgattaaaatcgaagagtacaattcg	Non-quantitative PCR for 80α circularisation (PCRcirc), R
Flanq-phi11-10cB	cgcggatccgcgattaaaatcgaagagtacaattcg	Non-quantitative PCR for Φ11 circularisation (PCRcirc), R, and cloning
Flanq-phi11-3c	cttcaacacgtacttcatcagg	Non-quantitative PCR for Φ11 circularisation (PCRint), R, and for Φ11 excision (PCRexc), R
Flanq-phi11-8mH	cccaagcttgggtggcccttgctagataaccg	Non-quantitative PCR for Φ11 circularisation (PCRcirc), F, and for Φ11 integration (PCRint), F
Flanq-phi11-9mE	ccggaattccggttgaattcatttgtgtatatatacc	Non-quantitative PCR for excised Φ11 (PCRexc), F
Int-phi11-1mB	cgcggatccgcgctagaactaatgtgtagg	Cloning
Int-phi11-2c	cttacgttcaaacccacgctt	Cloning
Int-phi11-3m	agcgtgggtttgaacgtaaggaagctttagctttgcagtgg	Cloning
Int-phi11-4cE	ccggaattccttattttaggcttgttattacgc	Cloning
Int-phi80a-3mB	cgcggatccgtcgtttatgtcgctgtaagc	Cloning
int-phi80a-5mE	ccggaattcgccttcgtcgatgttacatgc	Cloning
JR121	GCCATGGTACCCGGGAGCTCGAATTCgtatttttgcagttagaacaaaagtatagtttag	Cloning
JR122	CCTCGCGTCGGGCGATATCGGATCCggaatgaacttcacaaaaaatataaagaattagtgg	Cloning
JR123	cctcaaaattggcaaaaaataataagggtcaaacattatttgacgaaatagctaagc	Cloning
JR124	gcttagctatttcgtcaaataatgtttgacccttattattttttgccaattttgagg	Cloning
JR125	ctttttattttattatatcacatttagtacctagtactattactgtttattaagagacttatatacattagacag	Cloning
JR126	ctgtctaatgtatataagtctcttaataaacagtaatagtactaggtactaaatgtgatataataaaataaaaag	Cloning
JR216	TGTCAAAAAATATGACAATCACTAGTACAAG	Cloning
JR217	ATAGTTAAAATTTAGTTGTCAAAAAATGTGAC	Cloning
JR270	gcgcctatgtggcgtgaggatgccaattttgaggagggagc	Cloning
JR271	gtgctccctcctcaaaattggcatcctcacgccacataggcg	Cloning
JR272	CCTCGCGTCGGGCGATATCGGATCCggaagacgaaacgccatcaaatgc	Cloning
JR275	GTACTAGTGATTGTCATATTTTTTGACAATAGTTAAAATTTAGTTGTCAAAAAATGTGAC	Cloning
JR276	CCAACAAACGACTTTTAGTATAACC	Cloning
JR277	GGTTATACTAAAAGTCGTTTGTTGG	Cloning
JR311	GTGATTGTCATATTTTTTGACAgttatggagtctaaaattaccg	Cloning
JR312	GACAACTAAATTTTAACTATtgtaatgaagaatccgattttgc	Cloning
JR324	CTTGTACTAGTGATTGTCATATTTTTTGACAcgcctatgtggcgcgaggag	Cloning
JR325	CATTTTTTGACAACTAAATTTTAACTATttattccgtcttattaattgatttactgtattcgg	Cloning
JR329	tggtattaaaatcgaagagtacaattcg	Cloning
JR330	gtactcttcgattttaataccagccataatagagtttctgtgttcaatagcag	Cloning
JR331	AAGCTTctcctaggtcatttgatatg	Cloning
JR332	GGTACCAAAGTCGGGAGAATAG	Cloning
JR333	ggcatatcaaatgacctaggagAAGCTTcggatagaaaaggaggaagacatg	Cloning
JR334	GCTCCTATTCTCCCGACTTTGGTACCttattcaaccacctttccttcgaataaac	Cloning
JR339_Sa-attC-80c	CATCGTTGCATTCGTATTACCTAG	qPCR (attB site, F)
JR340_Sa-attC-80m	CTGTGGTTCTTACAATGGCG	qPCR (attB site, R)
JR341_Sa_gyrB_+238_F	ACGGATAACGGACGTGGTAT	qPCR (gyrase, F)
JR342_Sa_gyrB_+339_R	GCCAAATTTACCACCAGCAT	qPCR (gyrase, R)
JR391	gattataaagatcacgatatcgattataaagatgatgatgataaagaagagaaacaatacttatggagatataac	Cloning
JR392	ttataatcgatatcgtgatctttataatcgccatcgtgatctttataatccatccctcatcctcctcacgc	Cloning
JR395	CTaTacGttGttGCTACTGatCg	Cloning
JR396	atgacTttCaaGaaTaaCcaCaaCttTaaC	Cloning
JR399	AaaGttGtgGttAttCttGaaAgtcataacatcacctactttttattttattatatcac	Cloning
JR400	CACtTgcGatCAGTAGCaaCaaCgtAtAGattatcgaattgtactcttcgattttaatg	Cloning
JR401	acatttaaaaacaatcataatttcaatgaattag	Cloning
JR402	tgaaattatgattgtttttaaatgtTTAaacatcacctactttttattttattatatcac	Cloning
JR405	GCTTcggatagaaaaggaggaagacatgTaAaacaaattaattacagacttaagtagagttttcg	Cloning
JR406	catgtcttcctccttttctatccgAAG	Cloning
JR407	aatggagagcaaataaagtatgagcatttaaatg	Cloning
JR408	aaatgctcatactttatttgctctccattTTAtgcaaatacctctttatttctatggtattc	Cloning
orf2phi11-1mB	cgcggatccaggagttaccgataatgtggg	Cloning
orf2phi11-2c	tttaaatgtcataacatcacc	Cloning
orf2phi11-3m	gtgatgttatgacatttaaagcttactgtttattaagagac	Cloning
orf2phi11-4cE	ccggaattctacaacgacgatgcaattgcg	Cloning
orf2phi11-8cK	cggggtacctaaaattctaatgtcttcattcgt	Cloning
orf2phiNM2-5mB	cgcggatccttagtactaggtactaaatgtg	Cloning
orf2phiNM2-6cE	ccggaattccgaaagaatattaaccgaatacag	Cloning
orf2phi80α-5mS	acgcgtcgacctacccgaaatttagtactagg	Cloning
orf2phi80a-19m	aataaaaagtaggtgatgtttaaaagcttaaaaacaatcataatttca	Cloning
orf2phi80a-20c	tgaaattatgattgtttttaagcttttaaacatcacctactttttatt	Cloning
orf2phi80a-33c	tgccaattttgaggagggagc	Cloning
orf2phi80a-34m	gctccctcctcaaaattggcatgtaatgaagaatccgattttgc	Cloning
orf2phi80a-39m	atgacatttaaaaacaatcataatttcaatg	Cloning
orf2phi80a-40c	tcaaacattatttgacgaaatagc	Cloning
orf2phi80a-41m	gtttagcacgatttagtatttacttagtcgtttatgtcgctgtaagctc	Cloning
orf2phi80a-42c	tcaaacattatttgacgaaatagc	Cloning
orf2phi80a-43m	gctatttcgtcaaataatgtttgagaataaaaattttgctacatta	Cloning
orf2phi80α-1mB	cgcggatccttgcctatactgatctgtgc	Cloning
orf2phi80α-2c	gtttttaaatgtcataacatcacc	Cloning
orf2phi80α-2mB	cgcggatcccatagcacctactaatgttacc	Cloning
orf2phi80α-3m	gtgatgttatgacatttaaaaactgtaatgaagaatccgattttgc	Cloning
orf2phi80α-4cE	ccggaattcattcacggtgggtcagaagg	Cloning
orf3phi80a-19mB	cgcggatccgatggaagagaaacaatacttatgg	Cloning
orf3phi80a-4cB	cgcggatccgttatggagtctaaaattaccg	Cloning
orf3phi80a-5mE	ccggaattctgtaatgaagaatccgattttgc	Cloning
orf3phi80α-2c	catgcataatagagtttctgtgtttctcttccatccctcatcc	Cloning
orf3phi80α-3m	cacagaaactctattatgcatgg	Cloning
orf3phiNM2-1cB	cgcggatccgtttagtaatattaaagtaatgggc	Cloning
orf3phiNM2-2mE	ccggaattccaaattatgttaaaaatagagtccg	Cloning
orf46phi11-1mB	cgcggatcctgccggatttaccaggtagcg	Cloning
orf61phi80a-4mB	cgcggatccctacatctgacggcactatcg	Cloning
orf61phi80a-5c	tcagtcagcatgtctgaaataagtttgaaattatactcattttcatctacatatctgtaatcgcaaactctacttaagtctgtaa	Cloning
orf61phi80a-6m	ttacagacttaagtagagtttgcgattacagatatgtagatgaaaatgagtataatttcaaacttatttcagacatgctgactga	Cloning
orf61phi80a-7cS	acgcgtcgacatattcggcatgacatcttgc	Cloning
orf67phi80a-1c	cattgaaattatgattgtttttaaatgtcatttaaacgtccccctctgtatttgttttacc	Cloning
orf67phi80a-2m	gctatttcgtcaaataatgtttgatgcttgtggatttttaatttaacacaaag	Cloning
orf67phi80a-3cE	ccggaattctttgtctggatgatatggagg	Cloning
orf71phi80a-3mB	cgcggatcctcctggagcagtaggaaacgg	Cloning
orf71phi80a-4c	taagtaaatactaaatcgtgctaaac	Cloning
orf73phi80a-4cE	ccggaattcctcgttcttgaaagtacgaagc	Cloning
orf7phi80α-2cE	ccggaattcattaatttggtatctctaaatccg	Cloning
phi80a-cI-7m	aagactttgtcttgtttcgc	Southern blot
phi80a-cI-8c	cacagattcgttttatttccc	Southern blot
phi80a-3mB	cgcggatccgcgctagaactaatgtgtagg	Cloning
phi80a-4c	gtcgtttatgtcgctgtaagc	Cloning
phi80a-5m	ttaaacacagtcaagcatacgcc	Cloning
phi80a-6cS	acgcgtcgacaggtatctgcatagttattccg	Cloning

## Sheet: Table f - Cloning
Plasmid name	Cloning strategy
pJP1452	Amplification of 80α gDNA with orf2phi80a-2mB and orf3phi80α-3m (product A), orf3phi80α-2c and orf7phi80α-2cE (product B). Then fusion PCR of products A and B with orf2phi80a-2mB and orf7phi80α-2cE (product AB). Then digestion of AB and pMAD with BamHI and EcoRI, and ligation
pJP1851	Amplification of JP2799 with orf2phi80α-5mS and Flanq-phi11-10cB, digestion of product and pCN51 with SalI and BamHI, and ligation of the products
pJP2130	Amplification of 80α gDNA with orf2phi80α-1mB and orf2phi80a-20c (product A), orf2phi80a-19m and orf2phi80α-4cE (product B). Then fusion PCR of products A and B with orf2phi80α-1mB and orf2phi80α-4cE (product AB). Then digestion of AB and pMAD with BamHI and EcoRI, and ligation
pJP2133	Amplification of 80α gDNA with orf61phi80a-4mB and orf61phi80a-5c (product A), orf61phi80a-6m and orf61phi80a-7cS (product B). Then fusion PCR of products A and B with orf61phi80a-4mB and orf61phi80a-7cS (product AB). Then digestion of AB and pMAD with BamHI and SalI, and ligation
pJP2138	Amplification of 80α gDNA with Int-phi80a-3mB and orf2phi11-8cK, digestion of the product and of pCN41 with BamHI and KpnI, and ligation of the products
pJP2147	Amplification of 80α gDNA with orf3phi80a-4cB and orf3phi80a-5mE, digestion of the product and of pCN51 with BamHI andEcoRI, and ligation of the products
pJP2149	Amplificaiton of sJR129 with orf2phiNM2-5mB and orf2phiNM2-6cE, then digestion of the product and pCN51 with BamHI and EcoRI, then ligation of the products
pJP2150	Amplification of ΦNM2 gDNA with orf3phiNM2-1cB and orf3phiNM2-2mE, digestion of the product and of pCN51 with BamHI andEcoRI, and ligation of the products
pJP3003	Amplification of Φ11 gDNA with orf2phi11-1mB and orf2phi11-2c (product A), orf2phi11-3m and orf2phi11-4cE (product B). Then fusion PCR of products A and B with orf2phi11-1mB and orf2phi11-4cE (product AB). Then digestion of AB and pMAD with BamHI and EcoRI, and ligation
pJP450	Amplification of 80α gDNA with phi80a-3mB and phi80a-4c (product A), phi80a-5m and phi80a-6cS (product B). Then fusion PCR of products A and B with phi80a-3mB and phi80a-6cS (product AB). Then digestion of AB and pMAD with BamHI and SalI, and ligation
pJP457	Amplification of Φ11 gDNA with Int-phi11-1mB and Int-phi11-2c (product A), Int-phi11-3m and Int-phi11-4cE (product B). Then fusion PCR of products A and B with Int-phi11-1mB and Int-phi11-4cE (product AB). Then digestion of AB and pMAD with BamHI and EcoRI, and ligation
pJP920	Amplification of 80α gDNA with orf2phi80α-1mB and orf2phi80α-2c (product A), orf2phi80α-3m and orf2phi80α-4cE (product B). Then fusion PCR of products A and B with orf2phi80α-1mB and orf2phi80α-4cE (product AB). Then digestion of AB and pMAD with BamHI and EcoRI, and ligation
pJR16	Amp of 80a with int-phi80a-5mE and orf2phi80a-33c, and with orf2phi80a-34m and orf3phi80a-19mB. Then fusion PCRs with int-phi80a-5mE and orf3phi80a-19mB, and digest PCR product and pMAD with EcoRI and BamHI
pJR17	Amplification of 80a with orf71phi80a-3mB and orf71phi80a-4c (product A), with orf2phi80a-41m and orf2phi80a-42c (product B), and with orf2phi80a-43m and orf73phi80a-4cE. Then fusion PCR of products A and B with orf71phi80a-3mB and orf2phi80a-42c (product AB), and fusion PCR of products B and C with orf2phi80a-41m and orf73phi80a-4cE (product BC). Then fusion PCR of products AB and BC with orf71p…
pJR18	Amplification of 80a with orf46phi11-1mB and orf67phi80a-1c (product A), with orf2phi80a-39m and orf2phi80a-40c (product B), and with orf67phi80a-2m and orf67phi80a-3cE (product C). Then fusion PCR of products A and B with orf46phi11-1mB and orf2phi80a-40c (product AB), and of products B and C with orf2phi80a-39m and orf67phi80a-3cE (product BC). Then fusion PCR of AB and BC with orf46phi11-1mB a…
pJR31	Amplification of 80a with JR121 and JR124 (product A), with JR123 and JR126 (product B), and with JR125 and JR122 (product C). Then fusion PCR of products A and B with JR121 and JR126, and of products B and C with JR123 and JR122 (product BC). Then fusion PCR of products AB and BC with JR121 and JR122 (product ABC). Then digestion of ABC and pMAD with BamHI and EcoRI, and ligation
pJR68	Amplification of 80a with int-phi80a-5mE and JR270, and with JR271 and JR272. Then fusion PCR with int-phi80a-5mE and JR272. Then digestion of PCR product and pMAD with EcoRI and BamHI, and ligation
pJR77	PCR of NQ3217 with JR311 and JR312, and of pGG-BsaI-R with JR216 and JR217. Then Gibson of the PCR products
pJR87	PCR of ΦNM2 gDNA with JR324 and JR325, and of pGG-BsaI-R with JR216 and JR217. Then Gibson of the PCR products
pJR88	PCR of pGG-BsaI-R with JR216 and JR275, then Gibson of the PCR product
pJR89	PCR of pJR77 with JR329 and JR330, then Gibson of the PCR product
pJR90	PCR of pJTR162 with JR331 and JR332, and of 80a with JRJR333 and JR334. Then Gibson of PCR products
pJR91	PCR of pJTR162 with JR331 and JR332, and of NQ3245 with JRJR333 and JR334. Then Gibson of PCR products
pJR99	PCR of pJP1851 with JR401 and JR402, then Gibson of the PCR product
pJR100	PCR of pJP1851 with JR399 and JR400, and the synthetic (recoded) DNA with JR395 and JR396. Then Gibson of PCR products
pJR104	PCR of pJR77 with JR392 and JR276, and with JR391 and JR277. Then Gibson of PCR products
pJR105	PCR of pJR89 with JR392 and JR276, and with JR391 and JR277. Then Gibson of PCR products
pJR106	PCR of pJR90 with JR405 and JR334, and with JR406 and JR332. Then Gibson of PCR products
pJR107	PCR of pJR90 with JR407 and JR334, and with JR407 and JR332. Then Gibson of PCR products

## Sheet: References
1. Banh, D. V. et al. Bacterial cGAS senses a viral RNA to initiate immunity. Nature 623, 1001–1008 (2023).
2. Novick, R. Properties of a cryptic high-frequency transducing phage in Staphylococcus aureus. Virology 33, 155–166 (1967).
3. Ubeda, C., Barry, P., Penadés, J. R. & Novick, R. P. A pathogenicity island replicon in Staphylococcus aureus replicates as an unstable plasmid. Proc Natl Acad Sci USA 104, 14182–14188 (2007).
4. Fillol-Salom, A. et al. Bacteriophages benefit from mobilizing pathogenicity islands encoding immune systems against competitors. Cell 185, 3248-3262.e20 (2022).
5. Charpentier, E. et al. Novel cassette-based shuttle vector system for gram-positive bacteria. Appl Environ Microbiol 70, 6076–6085 (2004).
6. Goldberg, G. W., Jiang, W., Bikard, D. & Marraffini, L. A. Conditional tolerance of temperate phages via transcription-dependent CRISPR-Cas targeting. Nature (2014) doi:10.1038/nature13637.
7. Rostøl, J. T. & Marraffini, L. A. Non-specific degradation of transcripts promotes plasmid clearance during type III-A CRISPR–Cas immunity. Nat Microbiol 4, 656–662 (2019).
