# Supplementary material for: Bacteriophages avoid autoimmunity from cognate immune systems as an intrinsic part of their life cycles
Source: Nat Microbiol. 2024 Apr 2;9(5):1312–24. doi: 10.1038/s41564-024-01661-6 (PMC11087260; doi:10.1038/s41564-024-01661-6)
Supplement: Supplementary file 4 — Raw numbers used in Fig. 1. [file 41564_2024_1661_MOESM4_ESM.xlsx]

## Sheet: 1c
1c - qPCR of empty chromsome before/after prophage induction
Time 0
	Ct (empty chromosome)	Ct (gyrase control)
WT 1	28.34	21.93
WT 2	29.26	22.17
WT 3	28.58	22.07
dint 1	34.85	22.71
dint 2	35.43	22.66
dint 3	35.74	23.14
dith-1 1	29.49	23.05
dith-1 2	29.67	23.43
dith-1 3	28.92	22.41
Time 60 min
	Ct (empty chromosome)	Ct (gyrase control)
WT 1	25.78	23.17
WT 2	23.72	22.89
WT 3	24.79	23.92
dint 1	36.54	24.23
dint 2	37.12	22.92
dint 3	39.7	23.96
dith-1 1	23.25	22.98
dith-1 2	23.38	22.86
dith-1 3	21.41	21.71

## Sheet: 1e
1e - Induction of 80a, and 80a with ith-1 (xis) and tha-1 (orf3) deleted
	pfu/ml
WT 1	19500000000
WT 2	17300000000
WT 3	14100000000
d(ith-1+tha-1) 1	19700000000
d(ith-1+tha-1) 2	15900000000
d(ith-1+tha-1) 3	18300000000
