# Supplementary material for: Bacteriophages avoid autoimmunity from cognate immune systems as an intrinsic part of their life cycles
Source: Nat Microbiol. 2024 Apr 2;9(5):1312–24. doi: 10.1038/s41564-024-01661-6 (PMC11087260; doi:10.1038/s41564-024-01661-6)
Supplement: Supplementary file 5 — Raw numbers used in Fig. 2. [file 41564_2024_1661_MOESM5_ESM.xlsx]

## Sheet: 2b
2b - growth curves of 80a and 80a d(ith-1+tha-1) infected with phi7206
Uninfected curves (used for both panels)
Time	0	10	20	30	40	50	60	70	80	90	100	110	120	130	140	150	160	170	180	190	200	210	220	230	240	250	260	270	280	290	300	310	320	330	340	350	360	370	380	390	400	410	420	430	440	450	460	470	480
80a 1	0.297	0.302	0.318	0.343	0.378	0.419	0.457	0.491	0.525	0.559	0.599	0.647	0.703	0.77	0.844	0.929	0.987	1.052	1.11	1.186	1.242	1.296	1.334	1.372	1.391	1.415	1.448	1.476	1.504	1.538	1.558	1.585	1.611	1.633	1.658	1.677	1.698	1.715	1.74	1.761	1.775	1.799	1.816	1.831	1.849	1.865	1.877	1.897	1.908
80a 2	0.269	0.289	0.299	0.335	0.376	0.416	0.46	0.499	0.533	0.571	0.623	0.679	0.738	0.81	0.883	0.961	1.029	1.1	1.176	1.26	1.314	1.381	1.446	1.484	1.52	1.548	1.585	1.612	1.638	1.676	1.702	1.734	1.766	1.789	1.816	1.837	1.857	1.876	1.895	1.923	1.938	1.968	1.982	1.994	2.013	2.031	2.045	2.06	2.071
80a 3	0.277	0.291	0.316	0.352	0.38	0.422	0.466	0.513	0.541	0.585	0.633	0.688	0.752	0.817	0.887	0.953	1.023	1.094	1.166	1.23	1.301	1.343	1.387	1.408	1.429	1.45	1.483	1.504	1.529	1.558	1.581	1.605	1.628	1.654	1.684	1.704	1.725	1.743	1.768	1.786	1.803	1.83	1.851	1.857	1.88	1.898	1.914	1.926	1.933
80a d(ith-1+tha-1) 1	0.262	0.275	0.295	0.321	0.357	0.397	0.447	0.485	0.522	0.555	0.604	0.655	0.71	0.781	0.856	0.92	0.982	1.054	1.124	1.186	1.251	1.306	1.361	1.392	1.423	1.449	1.479	1.506	1.535	1.557	1.586	1.612	1.636	1.661	1.689	1.71	1.729	1.754	1.778	1.795	1.815	1.837	1.856	1.871	1.895	1.915	1.924	1.938	1.947
80a d(ith-1+tha-1) 2	0.278	0.294	0.312	0.347	0.377	0.414	0.464	0.506	0.533	0.576	0.633	0.696	0.753	0.796	0.876	0.949	1.035	1.081	1.175	1.227	1.317	1.357	1.409	1.45	1.481	1.514	1.543	1.594	1.633	1.645	1.677	1.705	1.734	1.757	1.779	1.799	1.821	1.858	1.882	1.881	1.916	1.918	1.958	1.963	1.983	1.994	1.986	1.996	2.006
80a d(ith-1+tha-1) 3	0.276	0.286	0.307	0.333	0.369	0.409	0.45	0.485	0.527	0.565	0.606	0.659	0.716	0.793	0.868	0.944	0.994	1.07	1.126	1.205	1.254	1.319	1.356	1.403	1.419	1.45	1.483	1.505	1.545	1.573	1.599	1.636	1.66	1.69	1.716	1.738	1.754	1.773	1.798	1.813	1.829	1.857	1.872	1.882	1.9	1.919	1.936	1.953	1.957
MOI 0.1
Time	0	10	20	30	40	50	60	70	80	90	100	110	120	130	140	150	160	170	180	190	200	210	220	230	240	250	260	270	280	290	300	310	320	330	340	350	360	370	380	390	400	410	420	430	440	450	460	470	480
80a 1	0.305	0.316	0.337	0.366	0.401	0.442	0.482	0.517	0.551	0.59	0.628	0.678	0.733	0.8	0.874	0.95	1.03	1.095	1.178	1.252	1.34	1.406	1.465	1.515	1.564	1.593	1.616	1.646	1.671	1.695	1.718	1.74	1.77	1.788	1.806	1.821	1.841	1.856	1.874	1.888	1.897	1.919	1.933	1.942	1.959	1.973	1.985	2.009	2.018
80a 2	0.278	0.292	0.317	0.345	0.387	0.432	0.476	0.515	0.56	0.603	0.652	0.701	0.768	0.839	0.917	0.987	1.072	1.139	1.228	1.316	1.388	1.453	1.496	1.545	1.583	1.614	1.641	1.673	1.703	1.733	1.756	1.781	1.816	1.83	1.858	1.873	1.893	1.906	1.925	1.949	1.96	1.986	1.999	2.01	2.023	2.042	2.05	2.067	2.08
80a 3	0.29	0.3	0.323	0.353	0.391	0.438	0.485	0.525	0.57	0.617	0.678	0.73	0.807	0.889	0.96	1.041	1.118	1.175	1.257	1.334	1.412	1.471	1.502	1.541	1.573	1.594	1.62	1.652	1.679	1.694	1.715	1.732	1.76	1.775	1.803	1.821	1.844	1.863	1.88	1.901	1.919	1.943	1.961	1.966	1.987	2.01	2.014	2.038	2.044
80a d(ith-1+tha-1) 1	0.268	0.281	0.305	0.326	0.358	0.404	0.452	0.497	0.531	0.575	0.62	0.66	0.699	0.732	0.757	0.775	0.786	0.769	0.76	0.754	0.754	0.741	0.726	0.7	0.674	0.644	0.625	0.613	0.61	0.611	0.619	0.629	0.642	0.65	0.665	0.681	0.697	0.71	0.727	0.745	0.761	0.775	0.788	0.803	0.816	0.83	0.845	0.86	0.872
80a d(ith-1+tha-1) 2	0.287	0.305	0.332	0.358	0.396	0.438	0.481	0.522	0.566	0.601	0.632	0.678	0.72	0.76	0.79	0.807	0.814	0.808	0.789	0.787	0.777	0.775	0.762	0.746	0.72	0.697	0.676	0.657	0.653	0.66	0.666	0.676	0.689	0.702	0.717	0.731	0.743	0.756	0.774	0.796	0.803	0.824	0.829	0.843	0.86	0.868	0.887	0.9	0.912
80a d(ith-1+tha-1) 3	0.284	0.295	0.314	0.342	0.376	0.422	0.464	0.505	0.551	0.605	0.641	0.69	0.733	0.773	0.805	0.831	0.838	0.833	0.825	0.828	0.822	0.814	0.801	0.779	0.752	0.729	0.712	0.701	0.699	0.697	0.702	0.708	0.717	0.724	0.737	0.743	0.755	0.766	0.778	0.784	0.79	0.8	0.809	0.815	0.826	0.837	0.841	0.855	0.865
MOI 5
Time	0	10	20	30	40	50	60	70	80	90	100	110	120	130	140	150	160	170	180	190	200	210	220	230	240	250	260	270	280	290	300	310	320	330	340	350	360	370	380	390	400	410	420	430	440	450	460	470	480
80a 1	0.309	0.319	0.339	0.365	0.401	0.439	0.476	0.503	0.527	0.546	0.568	0.586	0.6	0.61	0.619	0.63	0.648	0.656	0.671	0.68	0.701	0.723	0.747	0.771	0.794	0.824	0.858	0.894	0.935	0.972	1.018	1.056	1.103	1.149	1.19	1.225	1.247	1.278	1.31	1.341	1.364	1.382	1.403	1.421	1.441	1.457	1.467	1.482	1.488
80a 2	0.28	0.293	0.311	0.339	0.37	0.412	0.451	0.48	0.511	0.529	0.556	0.575	0.599	0.612	0.63	0.646	0.666	0.672	0.704	0.709	0.738	0.744	0.77	0.792	0.822	0.86	0.899	0.957	0.999	1.026	1.074	1.122	1.168	1.209	1.25	1.28	1.307	1.357	1.386	1.401	1.438	1.45	1.486	1.503	1.526	1.545	1.556	1.573	1.587
80a 3	0.292	0.302	0.321	0.358	0.397	0.44	0.48	0.51	0.534	0.559	0.585	0.603	0.623	0.634	0.652	0.67	0.69	0.697	0.717	0.732	0.752	0.769	0.795	0.817	0.851	0.89	0.921	0.97	1.012	1.051	1.1	1.14	1.184	1.216	1.255	1.277	1.305	1.335	1.367	1.388	1.417	1.442	1.463	1.485	1.504	1.521	1.531	1.546	1.558
80a d(ith-1+tha-1) 1	0.27	0.284	0.303	0.327	0.36	0.403	0.437	0.455	0.46	0.443	0.414	0.378	0.346	0.323	0.306	0.295	0.285	0.282	0.281	0.284	0.29	0.3	0.315	0.329	0.348	0.368	0.393	0.419	0.448	0.484	0.527	0.569	0.613	0.654	0.702	0.753	0.801	0.853	0.913	0.975	1.028	1.093	1.144	1.192	1.235	1.258	1.295	1.329	1.345
80a d(ith-1+tha-1) 2	0.285	0.298	0.317	0.345	0.379	0.415	0.452	0.478	0.484	0.483	0.471	0.444	0.412	0.385	0.363	0.349	0.337	0.323	0.32	0.314	0.319	0.321	0.33	0.343	0.359	0.378	0.401	0.434	0.463	0.489	0.523	0.564	0.601	0.647	0.696	0.747	0.802	0.867	0.931	0.984	1.05	1.116	1.182	1.232	1.272	1.303	1.331	1.367	1.392
80a d(ith-1+tha-1) 3	0.291	0.3	0.323	0.345	0.377	0.413	0.442	0.458	0.458	0.449	0.418	0.385	0.353	0.332	0.315	0.303	0.299	0.295	0.293	0.297	0.304	0.315	0.329	0.345	0.362	0.385	0.407	0.432	0.461	0.499	0.532	0.571	0.617	0.665	0.707	0.759	0.806	0.86	0.916	0.976	1.032	1.092	1.152	1.199	1.247	1.277	1.302	1.34	1.359
[truncated: 2 more columns]

## Sheet: 2c
2c - pfu counts following the growth curves in Figure 2b
MOI 0.1
	pfu/ml
80a 1	170000
80a 2	260000
80a 3	60000
80a d(ith-1+tha-1) 1	26100000000
80a d(ith-1+tha-1) 2	66600000000
80a d(ith-1+tha-1) 3	39500000000
MOI 5
	pfu/ml
80a 1	6900000
80a 2	4700000
80a 3	10200000
80a d(ith-1+tha-1) 1	63000000
80a d(ith-1+tha-1) 2	43000000
80a d(ith-1+tha-1) 3	47000000
