# Supplementary material for: Bacteriophages avoid autoimmunity from cognate immune systems as an intrinsic part of their life cycles
Source: Nat Microbiol. 2024 Apr 2;9(5):1312–24. doi: 10.1038/s41564-024-01661-6 (PMC11087260; doi:10.1038/s41564-024-01661-6)
Supplement: Supplementary file 7 — Raw numbers used in Fig. 3. [file 41564_2024_1661_MOESM7_ESM.xlsx]

## Sheet: 3d
3d - Tha-1 induction with samples taken over time to determine Tha-1 activity reversibility
No aTc			With aTc
Time 0
	cfu/ml			cfu/ml
Tha-1-ORF61 1	2.13333e+07		Tha-1-ORF61 1	400
Tha-1-ORF61 2	3.86667e+07		Tha-1-ORF61 2	3466.67
Tha-1-ORF61 3	3.33333e+07		Tha-1-ORF61 3	1200
Tha-1(H270A)-ORF61 1	4.93333e+07		Tha-1(H270A)-ORF61 1	3.46667e+07
Tha-1(H270A)-ORF61 2	3.33333e+07		Tha-1(H270A)-ORF61 2	3.46667e+07
Tha-1(H270A)-ORF61 3	5.33333e+07		Tha-1(H270A)-ORF61 3	36000000
Time 10 min
	cfu/ml			cfu/ml
Tha-1-ORF61 1	1.86667e+06		Tha-1-ORF61 1	1333.33
Tha-1-ORF61 2	5.06667e+06		Tha-1-ORF61 2	2533.33
Tha-1-ORF61 3	6.26667e+06		Tha-1-ORF61 3	1333.33
Tha-1(H270A)-ORF61 1	6.26667e+07		Tha-1(H270A)-ORF61 1	5.73333e+07
Tha-1(H270A)-ORF61 2	5.46667e+07		Tha-1(H270A)-ORF61 2	44000000
Tha-1(H270A)-ORF61 3	4.93333e+07		Tha-1(H270A)-ORF61 3	4.66667e+07
Time 20 min
	cfu/ml			cfu/ml
Tha-1-ORF61 1	3.06667e+06		Tha-1-ORF61 1	1466.67
Tha-1-ORF61 2	2000000		Tha-1-ORF61 2	1333.33
Tha-1-ORF61 3	2.26667e+06		Tha-1-ORF61 3	1333.33
Tha-1(H270A)-ORF61 1	3.73333e+07		Tha-1(H270A)-ORF61 1	4.66667e+07
Tha-1(H270A)-ORF61 2	5.06667e+07		Tha-1(H270A)-ORF61 2	5.33333e+07
Tha-1(H270A)-ORF61 3	4.13333e+07		Tha-1(H270A)-ORF61 3	4.13333e+07
Time 30 min
	cfu/ml			cfu/ml
Tha-1-ORF61 1	2000000		Tha-1-ORF61 1	1333.33
Tha-1-ORF61 2	2000000		Tha-1-ORF61 2	2933.33
Tha-1-ORF61 3	1.86667e+06		Tha-1-ORF61 3	1600
Tha-1(H270A)-ORF61 1	3.46667e+07		Tha-1(H270A)-ORF61 1	4.53333e+07
Tha-1(H270A)-ORF61 2	6.26667e+07		Tha-1(H270A)-ORF61 2	6.26667e+07
Tha-1(H270A)-ORF61 3	5.33333e+07		Tha-1(H270A)-ORF61 3	5.86667e+07
Time 1 hour
	cfu/ml			cfu/ml
Tha-1-ORF61 1	320000		Tha-1-ORF61 1	3733.33
Tha-1-ORF61 2	786667		Tha-1-ORF61 2	3066.67
Tha-1-ORF61 3	706667		Tha-1-ORF61 3	533.333
Tha-1(H270A)-ORF61 1	6.66667e+07		Tha-1(H270A)-ORF61 1	7.33333e+07
Tha-1(H270A)-ORF61 2	88000000		Tha-1(H270A)-ORF61 2	6.26667e+07
Tha-1(H270A)-ORF61 3	76000000		Tha-1(H270A)-ORF61 3	4.53333e+07
Time 2 hours
	cfu/ml			cfu/ml
Tha-1-ORF61 1	173333		Tha-1-ORF61 1	3600
Tha-1-ORF61 2	160000		Tha-1-ORF61 2	5066.67
Tha-1-ORF61 3	253333		Tha-1-ORF61 3	3066.67
Tha-1(H270A)-ORF61 1	1.26667e+08		Tha-1(H270A)-ORF61 1	1.49333e+08
Tha-1(H270A)-ORF61 2	1.29333e+08		Tha-1(H270A)-ORF61 2	1.45333e+08
Tha-1(H270A)-ORF61 3	1.37333e+08		Tha-1(H270A)-ORF61 3	116000000
Time 3 hours
	cfu/ml			cfu/ml
Tha-1-ORF61 1	61333.3		Tha-1-ORF61 1	4000
Tha-1-ORF61 2	76000		Tha-1-ORF61 2	8000
Tha-1-ORF61 3	64000		Tha-1-ORF61 3	2666.67
Tha-1(H270A)-ORF61 1	240000000		Tha-1(H270A)-ORF61 1	200000000
Tha-1(H270A)-ORF61 2	200000000		Tha-1(H270A)-ORF61 2	240000000
Tha-1(H270A)-ORF61 3	2.93333e+08		Tha-1(H270A)-ORF61 3	2.26667e+08

## Sheet: 3e
3e - ORF61-mediated Tha-1 activation is sufficient to inhibit infection by a phage insensitive to Tha-1
Time	0	10	20	30	40	50	60	70	80	90	100	110	120	130	140	150	160	170	180	190	200	210	220	230	240	250	260	270	280	290	300
No phage 1	0.263	0.27	0.287	0.308	0.335	0.373	0.416	0.462	0.51	0.56	0.629	0.718	0.816	0.908	1.016	1.129	1.218	1.313	1.406	1.456	1.517	1.551	1.645	1.648	1.73	1.74	1.82	1.891	2.047	2.057	2.073
No phage 2	0.262	0.27	0.287	0.307	0.335	0.372	0.415	0.461	0.513	0.565	0.628	0.72	0.815	0.93	1.031	1.145	1.275	1.404	1.562	1.652	1.789	1.83	1.938	1.986	2.043	2.084	2.125	2.173	2.203	2.239	2.249
No phage 3	0.259	0.271	0.288	0.309	0.34	0.376	0.419	0.466	0.517	0.564	0.622	0.705	0.82	0.944	1.051	1.17	1.263	1.356	1.447	1.501	1.582	1.612	1.746	1.742	1.841	1.855	1.915	1.969	2.02	2.063	2.089
Sushi 1	0.272	0.278	0.297	0.316	0.344	0.384	0.422	0.462	0.503	0.542	0.581	0.608	0.611	0.599	0.584	0.566	0.54	0.517	0.485	0.446	0.423	0.398	0.415	0.381	0.378	0.382	0.406	0.419	0.434	0.449	0.47
Sushi 2	0.272	0.28	0.297	0.318	0.346	0.385	0.424	0.461	0.501	0.538	0.588	0.617	0.621	0.617	0.605	0.573	0.556	0.523	0.479	0.454	0.42	0.394	0.379	0.366	0.369	0.374	0.4	0.416	0.42	0.462	0.495
Sushi 3	0.272	0.282	0.298	0.319	0.348	0.386	0.427	0.466	0.508	0.54	0.572	0.59	0.584	0.57	0.553	0.536	0.506	0.474	0.443	0.412	0.396	0.371	0.367	0.364	0.374	0.381	0.4	0.418	0.446	0.47	0.507
aTc 1	0.268	0.276	0.293	0.307	0.325	0.346	0.363	0.379	0.394	0.411	0.426	0.44	0.458	0.48	0.507	0.55	0.593	0.639	0.689	0.729	0.766	0.789	0.836	0.86	0.89	0.912	0.932	0.954	0.976	0.987	1
aTc 2	0.268	0.276	0.292	0.308	0.325	0.345	0.364	0.382	0.397	0.41	0.426	0.44	0.457	0.474	0.495	0.525	0.558	0.601	0.65	0.683	0.728	0.735	0.784	0.814	0.84	0.872	0.89	0.913	0.935	0.946	0.964
aTc 3	0.266	0.277	0.294	0.31	0.33	0.349	0.368	0.385	0.399	0.411	0.429	0.444	0.459	0.481	0.507	0.541	0.577	0.621	0.671	0.708	0.756	0.793	0.832	0.862	0.893	0.909	0.932	0.949	0.97	0.978	0.994
aTc Sushi 1	0.272	0.278	0.295	0.31	0.327	0.343	0.363	0.379	0.396	0.408	0.423	0.438	0.454	0.475	0.497	0.532	0.576	0.623	0.672	0.717	0.766	0.816	0.844	0.879	0.906	0.934	0.959	0.981	1	1.018	1.035
aTc Sushi 2	0.268	0.278	0.294	0.31	0.328	0.347	0.366	0.382	0.396	0.41	0.424	0.44	0.457	0.478	0.502	0.526	0.565	0.604	0.643	0.685	0.713	0.737	0.762	0.795	0.828	0.858	0.875	0.898	0.918	0.941	0.962
aTc Sushi 3	0.271	0.278	0.295	0.311	0.328	0.347	0.364	0.386	0.403	0.416	0.431	0.446	0.459	0.475	0.494	0.521	0.554	0.59	0.63	0.666	0.705	0.735	0.764	0.79	0.816	0.837	0.853	0.875	0.898	0.912	0.93

## Sheet: 3f
3f - Induction of 80a prophages, with 80a, 80a ith-1 M1*, and 80a ith-1 M1*, orf61 F13C
Time	0	10	20	30	40	50	60	70	80	90	100	110	120	130	140	150	160	170	180	190	200	210	220	230	240	250	260	270	280	290	300	310	320	330	340	350	360	370	380	390	400	410	420	430	440	450	460	470	480
RN450 1	0.244	0.255	0.277	0.3	0.326	0.36	0.389	0.432	0.455	0.499	0.515	0.541	0.553	0.569	0.58	0.599	0.626	0.666	0.664	0.693	0.73	0.755	0.764	0.789	0.813	0.848	0.856	0.88	0.896	0.932	0.937	0.952	0.969	0.988	0.998	1.004	1.033	1.024	1.032	1.037	1.047	1.052	1.064	1.09	1.086	1.093	1.104	1.115	1.125
RN450 2	0.249	0.264	0.287	0.308	0.343	0.38	0.415	0.461	0.496	0.527	0.542	0.561	0.57	0.591	0.608	0.625	0.651	0.677	0.695	0.721	0.744	0.773	0.804	0.829	0.861	0.885	0.915	0.939	0.965	0.98	0.999	1.018	1.032	1.049	1.062	1.074	1.096	1.094	1.105	1.12	1.136	1.149	1.164	1.184	1.191	1.21	1.224	1.235	1.247
RN450 3	0.246	0.261	0.281	0.301	0.335	0.369	0.408	0.456	0.469	0.507	0.534	0.539	0.539	0.573	0.579	0.629	0.644	0.661	0.689	0.712	0.735	0.759	0.785	0.81	0.833	0.859	0.881	0.901	0.926	0.947	0.963	0.979	0.993	1.006	1.019	1.027	1.037	1.047	1.06	1.069	1.078	1.091	1.101	1.113	1.126	1.136	1.151	1.162	1.177
80a 1	0.245	0.259	0.281	0.303	0.333	0.372	0.417	0.453	0.486	0.526	0.559	0.578	0.59	0.594	0.597	0.597	0.592	0.58	0.565	0.54	0.506	0.463	0.425	0.372	0.316	0.268	0.242	0.224	0.211	0.197	0.191	0.188	0.181	0.177	0.177	0.171	0.165	0.168	0.166	0.165	0.164	0.166	0.164	0.162	0.164	0.163	0.166	0.164	0.166
80a 2	0.242	0.256	0.279	0.301	0.337	0.37	0.42	0.464	0.495	0.542	0.56	0.577	0.6	0.606	0.612	0.613	0.605	0.605	0.592	0.561	0.531	0.481	0.424	0.368	0.308	0.262	0.235	0.213	0.203	0.19	0.184	0.18	0.175	0.171	0.168	0.165	0.168	0.162	0.16	0.159	0.159	0.159	0.159	0.161	0.159	0.159	0.16	0.159	0.16
80a 3	0.248	0.262	0.287	0.305	0.34	0.375	0.417	0.459	0.483	0.529	0.551	0.558	0.585	0.584	0.594	0.588	0.592	0.57	0.556	0.53	0.497	0.449	0.4	0.345	0.299	0.26	0.232	0.214	0.203	0.192	0.183	0.178	0.173	0.17	0.167	0.164	0.164	0.162	0.161	0.16	0.159	0.16	0.159	0.159	0.158	0.16	0.16	0.158	0.16
80a ith-1 M1* 1	0.251	0.263	0.289	0.309	0.341	0.379	0.426	0.471	0.499	0.541	0.568	0.581	0.602	0.627	0.628	0.649	0.672	0.698	0.7	0.7	0.739	0.748	0.766	0.774	0.787	0.786	0.802	0.813	0.817	0.813	0.826	0.83	0.835	0.844	0.852	0.859	0.868	0.869	0.877	0.885	0.885	0.892	0.893	0.89	0.904	0.904	0.907	0.906	0.91
80a ith-1 M1* 2	0.254	0.264	0.288	0.308	0.341	0.379	0.424	0.467	0.505	0.542	0.567	0.588	0.612	0.63	0.65	0.664	0.679	0.687	0.706	0.708	0.719	0.732	0.75	0.767	0.777	0.775	0.797	0.806	0.813	0.806	0.821	0.824	0.833	0.842	0.846	0.852	0.831	0.862	0.872	0.876	0.877	0.884	0.887	0.869	0.902	0.908	0.914	0.92	0.927
80a ith-1 M1* 3	0.254	0.263	0.291	0.313	0.347	0.383	0.429	0.47	0.503	0.534	0.553	0.571	0.574	0.601	0.606	0.62	0.624	0.648	0.644	0.656	0.664	0.671	0.681	0.692	0.703	0.716	0.72	0.728	0.733	0.745	0.741	0.75	0.756	0.761	0.769	0.773	0.788	0.783	0.791	0.798	0.797	0.802	0.805	0.82	0.813	0.82	0.828	0.831	0.839
80a ith-1 M1* orf61 F13C 1	0.247	0.257	0.282	0.302	0.337	0.375	0.418	0.466	0.504	0.544	0.567	0.588	0.592	0.627	0.616	0.629	0.631	0.634	0.615	0.598	0.567	0.533	0.499	0.459	0.408	0.36	0.33	0.308	0.284	0.265	0.252	0.239	0.23	0.219	0.214	0.208	0.206	0.2	0.197	0.196	0.194	0.193	0.192	0.192	0.191	0.192	0.192	0.192	0.193
80a ith-1 M1* orf61 F13C 2	0.245	0.259	0.281	0.303	0.333	0.372	0.417	0.453	0.486	0.526	0.559	0.578	0.59	0.594	0.597	0.597	0.592	0.58	0.565	0.54	0.506	0.463	0.425	0.372	0.316	0.268	0.242	0.224	0.211	0.197	0.191	0.188	0.181	0.177	0.177	0.171	0.165	0.168	0.166	0.165	0.164	0.166	0.164	0.162	0.164	0.163	0.166	0.164	0.166
80a ith-1 M1* orf61 F13C 3	0.242	0.256	0.279	0.301	0.337	0.37	0.42	0.464	0.495	0.542	0.56	0.577	0.6	0.606	0.612	0.613	0.605	0.605	0.592	0.561	0.531	0.481	0.424	0.368	0.308	0.262	0.235	0.213	0.203	0.19	0.184	0.18	0.175	0.171	0.168	0.165	0.168	0.162	0.16	0.159	0.159	0.159	0.159	0.161	0.159	0.159	0.16	0.159	0.16
[truncated: 2 more columns]
