# Supplementary material for: Bacteriophages avoid autoimmunity from cognate immune systems as an intrinsic part of their life cycles
Source: Nat Microbiol. 2024 Apr 2;9(5):1312–24. doi: 10.1038/s41564-024-01661-6 (PMC11087260; doi:10.1038/s41564-024-01661-6)
Supplement: Supplementary file 8 — Raw numbers used in Fig. 5. [file 41564_2024_1661_MOESM8_ESM.xlsx]

## Sheet: 5a
5a - ith-1 promoter reporter assay with beta-lactamase
beta-lactamase signal activity over time (used to obtain the gradient)
Time (sec)	0	39	78	117	156	195	234	273	312	351	390	429	468	507	546	585	624	663	702	741	780	819	858	897	936	975	1014	1053	1092	1131	1170	1209	1248	1287	1326	1365	1404	1443	1482	1521	1560	1599	1638	1677	1716	1755	1794	1833	1872
Pith-1 1 0min	0.214	0.219	0.217	0.212	0.214	0.216	0.216	0.22	0.213	0.218	0.218	0.212	0.213	0.221	0.222	0.221	0.219	0.223	0.217	0.228	0.229	0.229	0.231	0.234	0.234	0.237	0.241	0.238	0.243	0.241	0.242	0.246	0.244	0.246	0.251	0.252	0.251	0.257	0.258	0.261	0.259	0.264	0.266	0.265	0.268	0.268	0.275	0.268	0.278
Pith-1 1 60min	0.263	0.263	0.264	0.261	0.262	0.265	0.269	0.272	0.265	0.272	0.272	0.268	0.27	0.28	0.28	0.286	0.284	0.293	0.283	0.299	0.3	0.301	0.304	0.311	0.315	0.316	0.325	0.325	0.332	0.333	0.339	0.341	0.339	0.345	0.353	0.355	0.358	0.366	0.369	0.369	0.375	0.379	0.386	0.383	0.394	0.393	0.401	0.401	0.409
Pith-1 2 0min	0.21	0.214	0.212	0.211	0.21	0.211	0.211	0.211	0.212	0.215	0.215	0.208	0.211	0.218	0.219	0.218	0.214	0.221	0.214	0.225	0.224	0.225	0.226	0.23	0.23	0.23	0.238	0.235	0.238	0.238	0.241	0.245	0.241	0.245	0.247	0.25	0.249	0.253	0.257	0.254	0.266	0.262	0.263	0.261	0.268	0.267	0.271	0.27	0.277
Pith-1 2 60min	0.249	0.254	0.253	0.253	0.255	0.257	0.263	0.264	0.263	0.269	0.271	0.267	0.271	0.28	0.281	0.284	0.28	0.288	0.283	0.295	0.297	0.3	0.304	0.31	0.312	0.316	0.323	0.323	0.33	0.33	0.335	0.34	0.34	0.345	0.353	0.354	0.356	0.365	0.368	0.37	0.372	0.379	0.382	0.386	0.392	0.394	0.401	0.401	0.409
Pith-1 3 0min	0.204	0.207	0.209	0.207	0.207	0.211	0.209	0.212	0.212	0.217	0.216	0.209	0.211	0.219	0.219	0.22	0.217	0.224	0.22	0.227	0.227	0.227	0.228	0.233	0.235	0.235	0.238	0.238	0.241	0.239	0.242	0.246	0.242	0.245	0.248	0.248	0.249	0.257	0.258	0.255	0.257	0.264	0.26	0.26	0.268	0.266	0.271	0.272	0.276
Pith-1 3 60min	0.233	0.237	0.241	0.241	0.24	0.244	0.246	0.25	0.249	0.257	0.257	0.253	0.256	0.265	0.264	0.265	0.267	0.273	0.269	0.279	0.281	0.282	0.285	0.292	0.296	0.298	0.305	0.305	0.311	0.311	0.317	0.321	0.321	0.328	0.333	0.334	0.338	0.347	0.347	0.352	0.354	0.361	0.362	0.365	0.37	0.373	0.379	0.38	0.389
Pith-1 80a 1 0min	0.198	0.198	0.201	0.203	0.201	0.203	0.2	0.202	0.204	0.204	0.206	0.205	0.208	0.207	0.211	0.21	0.209	0.21	0.205	0.212	0.213	0.214	0.218	0.22	0.221	0.224	0.227	0.228	0.228	0.228	0.232	0.233	0.234	0.236	0.241	0.24	0.242	0.249	0.249	0.248	0.251	0.255	0.256	0.254	0.261	0.259	0.262	0.262	0.27
Pith-1 80a 1 60min	0.227	0.231	0.232	0.23	0.232	0.237	0.239	0.243	0.242	0.246	0.25	0.245	0.25	0.256	0.258	0.26	0.259	0.27	0.265	0.274	0.276	0.278	0.282	0.286	0.292	0.291	0.301	0.302	0.308	0.311	0.315	0.318	0.319	0.328	0.332	0.338	0.337	0.346	0.349	0.352	0.355	0.359	0.365	0.367	0.375	0.377	0.386	0.387	0.393
Pith-1 80a 2 0min	0.193	0.195	0.196	0.192	0.193	0.194	0.195	0.198	0.195	0.201	0.2	0.196	0.198	0.203	0.206	0.202	0.203	0.21	0.202	0.211	0.213	0.211	0.214	0.217	0.215	0.219	0.222	0.22	0.226	0.224	0.228	0.229	0.224	0.23	0.231	0.234	0.233	0.238	0.237	0.24	0.243	0.245	0.247	0.246	0.248	0.25	0.254	0.252	0.259
Pith-1 80a 2 60min	0.228	0.237	0.239	0.238	0.241	0.241	0.243	0.246	0.249	0.254	0.253	0.252	0.258	0.261	0.262	0.267	0.264	0.27	0.272	0.279	0.281	0.284	0.288	0.294	0.297	0.297	0.304	0.302	0.313	0.312	0.318	0.325	0.322	0.33	0.333	0.339	0.338	0.349	0.35	0.356	0.358	0.365	0.366	0.369	0.376	0.38	0.388	0.385	0.395
Pith-1 80a 3 0min	0.197	0.199	0.201	0.201	0.194	0.199	0.2	0.2	0.201	0.206	0.208	0.199	0.203	0.207	0.208	0.21	0.206	0.211	0.208	0.216	0.216	0.216	0.219	0.221	0.222	0.222	0.228	0.225	0.229	0.227	0.232	0.232	0.23	0.234	0.236	0.239	0.238	0.244	0.244	0.243	0.244	0.25	0.248	0.249	0.253	0.253	0.257	0.256	0.262
Pith-1 80a 3 60min	0.235	0.239	0.241	0.243	0.242	0.248	0.249	0.251	0.251	0.26	0.261	0.257	0.262	0.268	0.27	0.274	0.271	0.277	0.276	0.286	0.288	0.29	0.295	0.3	0.302	0.306	0.313	0.311	0.316	0.32	0.326	0.331	0.328	0.335	0.342	0.345	0.345	0.356	0.357	0.361	0.364	0.368	0.375	0.379	0.383	0.386	0.392	0.392	0.4
Pith-1 80a 1 60min MMC	0.213	0.217	0.218	0.217	0.218	0.223	0.223	0.229	0.228	0.232	0.233	0.231	0.237	0.24	0.242	0.243	0.244	0.253	0.25	0.259	0.259	0.261	0.262	0.267	0.273	0.274	0.279	0.281	0.287	0.286	0.291	0.294	0.295	0.302	0.306	0.313	0.312	0.32	0.324	0.326	0.33	0.335	0.34	0.341	0.347	0.352	0.357	0.358	0.365
Pith-1 80a 2 60min MMC	0.224	0.223	0.227	0.227	0.226	0.233	0.234	0.235	0.235	0.242	0.242	0.238	0.241	0.25	0.254	0.253	0.247	0.259	0.254	0.267	0.266	0.267	0.273	0.274	0.279	0.281	0.289	0.289	0.291	0.292	0.295	0.305	0.299	0.301	0.309	0.312	0.315	0.323	0.326	0.329	0.327	0.336	0.337	0.335	0.347	0.349	0.356	0.352	0.362
Pith-1 80a 3 60min MMC	0.225	0.229	0.228	0.229	0.229	0.23	0.234	0.237	0.234	0.24	0.242	0.237	0.242	0.248	0.251	0.251	0.251	0.253	0.253	0.263	0.266	0.267	0.272	0.275	0.278	0.278	0.283	0.288	0.291	0.293	0.296	0.301	0.3	0.306	0.31	0.313	0.318	0.321	0.326	0.326	0.33	0.337	0.339	0.341	0.349	0.351	0.357	0.356	0.367
Pith-1 80a dith-1 1 0min	0.194	0.194	0.196	0.196	0.193	0.199	0.196	0.202	0.201	0.204	0.204	0.2	0.204	0.209	0.21	0.21	0.208	0.216	0.209	0.218	0.219	0.221	0.222	0.226	0.226	0.228	0.232	0.232	0.235	0.234	0.24	0.241	0.239	0.242	0.245	0.249	0.247	0.252	0.254	0.255	0.254	0.261	0.262	0.26	0.265	0.265	0.27	0.268	0.272
Pith-1 80a dith-1 1 60min	0.225	0.229	0.23	0.234	0.234	0.24	0.243	0.244	0.245	0.253	0.256	0.256	0.259	0.266	0.268	0.269	0.27	0.277	0.278	0.285	0.289	0.294	0.297	0.305	0.307	0.309	0.317	0.32	0.326	0.329	0.334	0.341	0.341	0.345	0.351	0.359	0.361	0.369	0.373	0.377	0.383	0.39	0.392	0.397	0.404	0.406	0.413	0.416	0.421
Pith-1 80a dith-1 2 0min	0.184	0.185	0.187	0.19	0.187	0.191	0.19	0.194	0.192	0.198	0.196	0.192	0.195	0.199	0.202	0.201	0.2	0.203	0.201	0.206	0.209	0.21	0.212	0.214	0.215	0.213	0.219	0.218	0.222	0.221	0.223	0.227	0.224	0.228	0.231	0.232	0.231	0.237	0.236	0.238	0.238	0.244	0.244	0.243	0.249	0.248	0.251	0.249	0.259
Pith-1 80a dith-1 2 60min	0.22	0.228	0.228	0.231	0.232	0.238	0.241	0.247	0.243	0.253	0.254	0.251	0.256	0.264	0.265	0.268	0.267	0.275	0.274	0.281	0.287	0.289	0.292	0.298	0.302	0.305	0.311	0.311	0.319	0.317	0.325	0.331	0.33	0.337	0.342	0.349	0.346	0.36	0.361	0.362	0.37	0.377	0.38	0.381	0.388	0.391	0.399	0.398	0.408
Pith-1 80a dith-1 3 0min	0.194	0.196	0.197	0.196	0.196	0.196	0.198	0.202	0.198	0.205	0.207	0.201	0.202	0.208	0.209	0.211	0.206	0.212	0.207	0.216	0.217	0.218	0.219	0.222	0.221	0.223	0.227	0.224	0.23	0.228	0.23	0.233	0.231	0.233	0.238	0.239	0.237	0.243	0.245	0.244	0.245	0.25	0.253	0.248	0.255	0.253	0.258	0.255	0.265
Pith-1 80a dith-1 3 60min	0.227	0.233	0.239	0.241	0.242	0.244	0.25	0.252	0.255	0.261	0.262	0.262	0.264	0.27	0.274	0.278	0.274	0.283	0.282	0.292	0.294	0.301	0.301	0.308	0.311	0.313	0.322	0.32	0.328	0.332	0.335	0.342	0.342	0.348	0.355	0.358	0.362	0.37	0.374	0.377	0.383	0.388	0.391	0.395	0.406	0.404	0.408	0.414	0.423
Pith-1 80a dith-1 1 60min MMC	0.213	0.217	0.22	0.223	0.226	0.232	0.231	0.235	0.235	0.241	0.243	0.241	0.245	0.251	0.252	0.26	0.258	0.265	0.264	0.271	0.274	0.278	0.282	0.287	0.292	0.295	0.3	0.303	0.305	0.309	0.318	0.321	0.322	0.328	0.333	0.339	0.341	0.351	0.352	0.356	0.36	0.367	0.37	0.376	0.383	0.385	0.388	0.394	0.403
Pith-1 80a dith-1 2 60min MMC	0.21	0.214	0.217	0.219	0.222	0.227	0.225	0.233	0.232	0.237	0.241	0.237	0.24	0.249	0.25	0.252	0.252	0.262	0.258	0.267	0.267	0.272	0.273	0.282	0.284	0.286	0.293	0.295	0.302	0.3	0.305	0.312	0.31	0.315	0.32	0.325	0.327	0.339	0.34	0.34	0.348	0.353	0.354	0.36	0.367	0.37	0.374	0.376	0.385
Pith-1 80a dith-1 3 60min MMC	0.217	0.221	0.222	0.226	0.228	0.233	0.235	0.238	0.235	0.246	0.245	0.245	0.249	0.256	0.257	0.259	0.26	0.266	0.264	0.275	0.277	0.279	0.283	0.288	0.292	0.296	0.299	0.299	0.308	0.31	0.314	0.317	0.319	0.326	0.333	0.334	0.339	0.347	0.349	0.354	0.36	0.365	0.366	0.373	0.379	0.382	0.385	0.388	0.397
pEmtpy 1 0min	0.178	0.182	0.18	0.179	0.178	0.18	0.179	0.18	0.177	0.181	0.18	0.175	0.177	0.18	0.18	0.18	0.175	0.181	0.175	0.183	0.182	0.181	0.18	0.185	0.183	0.182	0.186	0.182	0.185	0.183	0.184	0.182	0.179	0.18	0.182	0.181	0.179	0.186	0.185	0.18	0.184	0.183	0.182	0.182	0.183	0.181	0.182	0.178	0.183
pEmtpy 1 60min	0.218	0.223	0.224	0.223	0.215	0.225	0.223	0.228	0.218	0.229	0.225	0.211	0.214	0.225	0.228	0.234	0.222	0.239	0.215	0.232	0.233	0.231	0.233	0.234	0.235	0.232	0.242	0.235	0.236	0.236	0.236	0.237	0.227	0.228	0.235	0.237	0.231	0.237	0.241	0.238	0.238	0.242	0.239	0.225	0.241	0.232	0.239	0.231	0.241
pEmtpy 2 0min	0.173	0.175	0.175	0.173	0.172	0.174	0.175	0.176	0.175	0.178	0.175	0.169	0.174	0.175	0.176	0.177	0.171	0.177	0.171	0.178	0.177	0.176	0.177	0.18	0.176	0.176	0.181	0.178	0.181	0.178	0.18	0.182	0.177	0.177	0.18	0.181	0.177	0.184	0.181	0.179	0.177	0.179	0.18	0.179	0.18	0.178	0.179	0.177	0.181
pEmtpy 2 60min	0.211	0.211	0.211	0.211	0.214	0.211	0.211	0.212	0.211	0.212	0.21	0.213	0.212	0.212	0.211	0.211	0.209	0.21	0.208	0.213	0.212	0.211	0.212	0.214	0.213	0.211	0.215	0.211	0.215	0.212	0.215	0.217	0.208	0.213	0.214	0.214	0.213	0.216	0.217	0.214	0.213	0.217	0.214	0.212	0.217	0.214	0.218	0.212	0.215
pEmtpy 3 0min	0.181	0.181	0.184	0.183	0.181	0.18	0.183	0.183	0.183	0.186	0.185	0.176	0.18	0.185	0.185	0.185	0.179	0.183	0.179	0.186	0.185	0.186	0.187	0.189	0.188	0.186	0.19	0.185	0.189	0.184	0.186	0.189	0.183	0.184	0.186	0.186	0.184	0.189	0.188	0.188	0.186	0.189	0.186	0.183	0.188	0.184	0.184	0.185	0.185
pEmtpy 3 60min	0.207	0.209	0.21	0.209	0.207	0.21	0.209	0.208	0.208	0.213	0.211	0.207	0.208	0.213	0.214	0.211	0.208	0.208	0.208	0.214	0.21	0.213	0.212	0.213	0.215	0.212	0.218	0.215	0.217	0.213	0.216	0.217	0.211	0.213	0.214	0.216	0.213	0.22	0.217	0.215	0.214	0.217	0.217	0.215	0.216	0.214	0.216	0.214	0.217
					Gradients for 0 timepoints (using data up to 4000 seconds above)
3112-12 0	3112-2 0	3112-22 0	3118-1 0	3118-2 0	3118-3 0	3120-1 0	3120-2 0	3120-3 0	2397-1 0	2397-2 0	2397-3 0
4.79e-05	4.963e-05	4.957e-05	5.046e-05	4.761e-05	4.731e-05	5.289e-05	4.984e-05	4.933e-05	2.987e-06	3.418e-06	3.01e-06
Slope		OD600 of well	Gradient/OD
Pith-1 1 0min	4.79e-05	0.103	0.000465049
Pith-1 2 0min	4.963e-05	0.112	0.000443125
Pith-1 3 0min	4.957e-05	0.105	0.000472095
Pith-1 80a 1 0min	5.046e-05	0.101	0.000499604
Pith-1 80a 2 0min	4.761e-05	0.098	0.000485816
Pith-1 80a 3 0min	4.731e-05	0.101	0.000468416
Pith-1 80a dith-1 1 0min	5.289e-05	0.1	0.0005289
Pith-1 80a dith-1 2 0min	4.984e-05	0.096	0.000519167
Pith-1 80a dith-1 3 0min	4.933e-05	0.1	0.0004933
pEmtpy 1 0min	2.987e-06	0.096	3.11146e-05
pEmtpy 2 0min	3.418e-06	0.093	3.67527e-05
pEmtpy 3 0min	3.01e-06	0.096	3.13542e-05
					Gradients for 60 timepoint (using data up to 2000 seconds above)
3112-12 60	3112-2 60	3112-22 60	3118-1 60	3118-1 60	3118-3 60	3118-1 MMC 60	3118-1 MMC 60	3118-3 MMC 60	3120-1 60	3120-1 60	3120-3 60	3120-1 MMC 60	3120-1 MMC 60	3120-3 MMC 60	2397-1 60	2397-1 60	2397-3 60
8.561e-05	8.912e-05	8.548e-05	9.275e-05	9.029e-05	9.104e-05	8.391e-05	7.725e-05	7.885e-05	0.000109	0.0001011	0.0001043	0.0001023	9.415e-05	9.779e-05	9.314e-06	2.555e-06	4.627e-06
	Slope	OD600 of well	Gradient/OD
Pith-1 1 60min	8.561e-05	0.193	0.000443575
Pith-1 2 60min	8.912e-05	0.211	0.00042237
Pith-1 3 60min	8.548e-05	0.189	0.000452275
Pith-1 80a 1 60min	9.275e-05	0.19	0.000488158
Pith-1 80a 2 60min	9.029e-05	0.196	0.000460663
Pith-1 80a 3 60min	9.104e-05	0.202	0.000450693
Pith-1 80a 1 60min MMC	8.391e-05	0.179	0.000468771
Pith-1 80a 2 60min MMC	7.725e-05	0.182	0.000424451
Pith-1 80a 3 60min MMC	7.885e-05	0.181	0.000435635
Pith-1 80a dith-1 1 60min	0.000109	0.185	0.000589189
Pith-1 80a dith-1 2 60min	0.0001011	0.181	0.000558564
Pith-1 80a dith-1 3 60min	0.0001043	0.324	0.000321914
Pith-1 80a dith-1 1 60min MMC	0.0001023	0.178	0.000574719
Pith-1 80a dith-1 2 60min MMC	9.415e-05	0.176	0.000534943
Pith-1 80a dith-1 3 60min MMC	9.779e-05	0.182	0.000537308
pEmtpy 1 60min	9.314e-06	0.18	5.17444e-05
pEmtpy 2 60min	2.555e-06	0.17	1.50294e-05
pEmtpy 3 60min	4.627e-06	0.174	2.6592e-05
		Gradient/OD value was plotted for each sample
[truncated: 55 more columns]
