# Supplementary material for: Bacteriophages avoid autoimmunity from cognate immune systems as an intrinsic part of their life cycles
Source: Nat Microbiol. 2024 Apr 2;9(5):1312–24. doi: 10.1038/s41564-024-01661-6 (PMC11087260; doi:10.1038/s41564-024-01661-6)
Supplement: Supplementary file 9 — Raw numbers used in Fig. 6. [file 41564_2024_1661_MOESM9_ESM.xlsx]

## Sheet: 6b
6b - prophage induction of 80a operon mutant variants
	pfu/ml
WT 1	9700000000
WT 2	11100000000
WT 3	8800000000
dith-1 1	5400000
dith-1 2	3400000
dith-1 3	4500000
ith-1 M1* 1	1300000
ith-1 M1* 2	3700000
ith-1 M1* 3	8600000
d(Pith-1+ith-1) 1	180000
d(Pith-1+ith-1) 2	250000
d(Pith-1+ith-1) 3	230000
ith-1 packaging 1	280000
ith-1 packaging 2	310000
ith-1 packaging 3	270000
dPith-1, ith-1 reversed 1	9200000000
dPith-1, ith-1 reversed 2	12900000000
dPith-1, ith-1 reversed 3	11100000000
(Pith-1+ith-1)end 1	9900000000
(Pith-1+ith-1)end 2	12000000000
(Pith-1+ith-1)end 3	11300000000
