# Supplementary material for: Bacteriophages avoid autoimmunity from cognate immune systems as an intrinsic part of their life cycles
Source: Nat Microbiol. 2024 Apr 2;9(5):1312–24. doi: 10.1038/s41564-024-01661-6 (PMC11087260; doi:10.1038/s41564-024-01661-6)
Supplement: Supplementary file 11 — Raw numbers used in Extended Data Fig. 2. [file 41564_2024_1661_MOESM11_ESM.xlsx]

## Sheet: E2c
Extended Data Fig. 2c - growth curves of Tha-containing plasmids to assess toxicity
Time	0	10	20	30	40	50	60	70	80	90	100	110	120	130	140	150	160	170	180	190	200	210	220	230	240	250	260	270	280	290	300	310	320	330	340	350	360	370	380	390	400	410	420	430	440	450	460	470	480
pTha-1 80a 1	0.131	0.129	0.13	0.131	0.132	0.135	0.137	0.141	0.145	0.151	0.159	0.171	0.188	0.205	0.23	0.259	0.294	0.332	0.377	0.427	0.476	0.533	0.595	0.669	0.749	0.835	0.925	1.019	1.122	1.225	1.324	1.415	1.494	1.566	1.636	1.694	1.746	1.788	1.836	1.867	1.91	1.945	1.975	2.011	2.034	2.066	2.093	2.112	2.143
pTha-1 80a 2	0.129	0.129	0.131	0.131	0.132	0.134	0.137	0.14	0.145	0.15	0.158	0.169	0.182	0.2	0.222	0.251	0.284	0.321	0.368	0.417	0.463	0.523	0.577	0.648	0.716	0.782	0.879	0.955	1.058	1.156	1.239	1.32	1.406	1.476	1.533	1.589	1.622	1.676	1.72	1.76	1.781	1.807	1.859	1.882	1.927	1.951	1.986	2.013	2.026
pTha-1 80a 3	0.131	0.13	0.131	0.131	0.132	0.134	0.137	0.14	0.144	0.15	0.156	0.166	0.181	0.196	0.22	0.246	0.278	0.315	0.358	0.409	0.454	0.514	0.574	0.636	0.702	0.772	0.851	0.935	1.021	1.112	1.206	1.291	1.366	1.434	1.489	1.546	1.598	1.633	1.678	1.72	1.755	1.79	1.836	1.866	1.903	1.945	1.985	2.013	2.038
pTha-2 NM2 1	0.13	0.129	0.13	0.132	0.132	0.135	0.137	0.14	0.144	0.15	0.158	0.169	0.182	0.198	0.222	0.249	0.282	0.315	0.362	0.404	0.449	0.497	0.548	0.602	0.669	0.739	0.82	0.907	1.009	1.108	1.204	1.292	1.383	1.458	1.523	1.592	1.64	1.691	1.74	1.783	1.821	1.856	1.894	1.927	1.958	1.985	2.015	2.039	2.065
pTha-2 NM2 2	0.129	0.128	0.13	0.13	0.131	0.133	0.136	0.139	0.142	0.148	0.155	0.165	0.177	0.192	0.213	0.239	0.269	0.302	0.342	0.388	0.431	0.479	0.529	0.587	0.652	0.708	0.785	0.868	0.949	1.041	1.136	1.227	1.298	1.376	1.437	1.493	1.551	1.589	1.628	1.673	1.717	1.75	1.781	1.817	1.842	1.877	1.914	1.942	1.97
pTha-2 NM2 3	0.131	0.13	0.131	0.131	0.132	0.135	0.137	0.142	0.145	0.15	0.159	0.169	0.182	0.198	0.219	0.249	0.28	0.317	0.358	0.411	0.462	0.517	0.58	0.654	0.726	0.805	0.903	0.99	1.092	1.196	1.293	1.375	1.463	1.535	1.594	1.662	1.712	1.765	1.813	1.856	1.892	1.922	1.968	2	2.028	2.065	2.099	2.13	2.14
pEmtpy 1	0.129	0.129	0.13	0.13	0.132	0.134	0.136	0.14	0.143	0.148	0.155	0.165	0.178	0.193	0.214	0.24	0.272	0.311	0.354	0.403	0.454	0.505	0.557	0.607	0.684	0.758	0.83	0.925	1.014	1.12	1.218	1.319	1.432	1.478	1.546	1.612	1.677	1.722	1.769	1.816	1.865	1.896	1.934	1.974	2.001	2.035	2.07	2.089	2.111
pEmpty 2	0.129	0.132	0.134	0.134	0.135	0.136	0.139	0.143	0.147	0.152	0.159	0.169	0.182	0.197	0.219	0.246	0.277	0.311	0.35	0.4	0.447	0.499	0.556	0.617	0.69	0.764	0.854	0.931	1.019	1.114	1.213	1.311	1.382	1.46	1.521	1.583	1.643	1.684	1.724	1.769	1.813	1.843	1.875	1.915	1.94	1.971	2.004	2.031	2.061
pEmtpy 3	0.132	0.131	0.133	0.132	0.132	0.135	0.137	0.139	0.143	0.148	0.155	0.164	0.178	0.191	0.213	0.238	0.268	0.302	0.349	0.4	0.449	0.499	0.561	0.633	0.701	0.777	0.87	0.948	1.053	1.154	1.241	1.341	1.432	1.517	1.569	1.649	1.681	1.748	1.79	1.824	1.853	1.886	1.938	1.965	2.009	2.046	2.081	2.119	2.119
[truncated: 41 more columns]

## Sheet: E2e
Extended Data Fig. 2e - Lysogenisation test of 80a into pTha-2 NM2
	CFU/1E6 PFU
pTha-2 NM2 1	670
pTha-2 NM2 2	830
pTha-2 NM2 3	450
pEmtpy 1	640
pEmpty 2	450
pEmtpy 3	200
