# Supplementary material for: Bacteriophages avoid autoimmunity from cognate immune systems as an intrinsic part of their life cycles
Source: Nat Microbiol. 2024 Apr 2;9(5):1312–24. doi: 10.1038/s41564-024-01661-6 (PMC11087260; doi:10.1038/s41564-024-01661-6)
Supplement: Supplementary file 12 — Raw numbers used in Extended Data Fig. 3. [file 41564_2024_1661_MOESM12_ESM.xlsx]

## Sheet: E3a
Extended Data Fig. 3a - induction titres of 80a and 80a Tha-1 escaper mutant
	pfu/ml
WT 1	18900000000
WT 2	23200000000
WT 3	23300000000
ORF61 F13C 1	8100000000
ORF61 F13C 2	12700000000
ORF61 F13C 3	10700000000

## Sheet: E3b
Extended Data Fig. 3b - induction titres of 11 and 11 Tha-2 escaper mutant
	pfu/ml
WT 1	7500000000
WT 2	7900000000
WT 3	10300000000
ORF54 dT248-G396 1	18000000
ORF54 dT248-G396 2	22000000
ORF54 dT248-G396 3	13000000
