# Supplementary material for: Bacteriophages avoid autoimmunity from cognate immune systems as an intrinsic part of their life cycles
Source: Nat Microbiol. 2024 Apr 2;9(5):1312–24. doi: 10.1038/s41564-024-01661-6 (PMC11087260; doi:10.1038/s41564-024-01661-6)
Supplement: Supplementary file 14 — Raw numbers used in Extended Data Fig. 9. [file 41564_2024_1661_MOESM14_ESM.xlsx]

## Sheet: E9a
Extended Data Fig. Induction of 80a operon mutant prophages in an RNase III deletion background
	pfu/ml
dith-1 1	1400000
dith-1 2	2000000
dith-1 3	3200000
ith-1 M1* 1	1000000
ith-1 M1* 2	2400000
ith-1 M1* 3	1500000
d(Pith-1+ith-1) 1	220000
d(Pith-1+ith-1) 2	250000
d(Pith-1+ith-1) 3	280000
